# Supplementary material for: Comparative transcriptome analysis provides key insights into seedling development in switchgrass (Panicum virgatum L.)
Source: Biotechnol Biofuels. 2019 Aug 5;12:193. doi: 10.1186/s13068-019-1534-4 (PMC6683553; doi:10.1186/s13068-019-1534-4)
Supplement: Supplementary file 1 — Additional file 1: Table S1. Primers used in qRT-PCR. [file 13068_2019_1534_MOESM1_ESM.xlsx]

## Sheet: Sheet1
Additional file 1: Table S1 Primers used in qRT-PCR
Gene identifier	Forward primer (5'→3')	Reverse primer (5'→3')
PveEF-1α	CCAAGAGGCCTTCAGACAAG	TGAGATCCTTCACAGCAACG
Unigene6508_All	GGAAGCAGTCGTGGAAGAAGATTCT	GTCCTCCTCCTTGCCGTCTCAT
CL8373.Contig3_All	GCCAGCAGAACAGTACTCAGGAAC	GAGAGGATGTGGTCGAGTGATTCAG
Unigene8431_All	GTACCTCAGCAGCAGCAAATGGG	TGGCGAGGTCCTGCGATTGT
CL17791.Contig3_All	GGTCTGCCGTAGACTGCATATTAGC	TGAAAGGGTGGGAGTAGCGTTGA
Unigene17088_All	AGAAGCAAGCCTGATAGAGCCATC	AGGTCGCCATCGGGAACGAA
CL21968.Conting5_All	ATGCTCATCGCTGCTGTAGAAGAAC	CTGAATGCTGCACTAAGTCGGAGAG
Unigene41636_All	GGTGGCGAACGTCACATCTTCC	ACAATATACATCAGCATGGCGAGGC
LHY/CCA1	GGCAGAGCACAAACGCTTCCT	GCCGTGGTGGAGGTATGTCAAT
PRR5	ACTCGTGCTCTGTTGTCGGTAA	GGCCTTTGGAACGCACATTCTT
TOC1	GCACCACGCTCCTCTCTGATGA	GTTCGGTCTCAGCAGCAGAAGG
FKF1	GCTGTCTTCACCAACATCCATCGT	ACACCTTCCTCCTTGACCTCACAA
