# Supplementary material for: Comparative transcriptome analysis provides key insights into seedling development in switchgrass (Panicum virgatum L.)
Source: Biotechnol Biofuels. 2019 Aug 5;12:193. doi: 10.1186/s13068-019-1534-4 (PMC6683553; doi:10.1186/s13068-019-1534-4)
Supplement: Supplementary file 3 — Additional file 3: Table S2. Summary statistics of functional annotations in various databases. [file 13068_2019_1534_MOESM3_ESM.xlsx]

## Sheet: Sheet1
Additional file 3: Table S2. Summary statistics of functional annotations in various databases
Annotated database	Unigenes	Percentage (%)
NR	103956	72.52
NT	113887	79.44
Swiss-Prot	76350	53.26
KEGG	72733	50.74
COG	52406	36.56
GO	74631	52.6
