# Supplementary material for: Comparative transcriptome analysis provides key insights into seedling development in switchgrass (Panicum virgatum L.)
Source: Biotechnol Biofuels. 2019 Aug 5;12:193. doi: 10.1186/s13068-019-1534-4 (PMC6683553; doi:10.1186/s13068-019-1534-4)
Supplement: Supplementary file 6 — Additional file 6: Table S3. Expression of genes related to circadian rhythm, thiamine metabolism, the GA pathway, and energy metabolism. [file 13068_2019_1534_MOESM6_ESM.xlsx]

## Sheet: Sheet1
Additional file 6: Table S3. Gene expressions that related to the circadian rhythm, mycorrhizal formation, GA pathway and energy metabolism
Function	GENE	geneID	Ma1(rd)-FPKM	Ma2(sd)-FPKM	Ma Fold change (sd/rd)	Mg1(rd)-FPKM	Mg2(sd)-FPKM	Mg Fold change (sd/rd)
Circadian rhythm	CCA1	CL4612.Contig2_All	2.7	1.2	0.444444	3.1	0.9	0.290323
		CL4612.Contig5_All	3.3	1.6	0.484848	4.2	1.2	0.285714
	LHY	CL4612.Contig10_All	16.3898	10.0608	0.613847	24.1844	7.9811	0.330011
		CL4612.Contig3_All	3.7	2	0.540541	5	1.4	0.28
	FKF1	CL17216.Contig1_All	2.5	7.6	3.04	2.9	9.4	3.24138
		CL17216.Contig2_All	1.4	3.2	2.28571	1.2	3.1	2.58333
		CL3379.Contig2_All	8	20.7	2.5875	7.3	23.7	3.24658
	PRR5	CL8053.Contig6_All	1.4	2.1	1.5	1.3	2.2	1.69231
	PRR1 (TOC1)	CL5358.Contig7_All	0.2	0.7	3.7	0.2	0.9	3.6
		CL5358.Contig9_All	0.157933	0.411567	2.60595	0.2014	0.635933	3.15756
mycorrhizal formation	COG0212	CL10550.Contig2_All	0.868533	1.31117	1.50963	1.3	2.4	1.84615
	THIC	CL4091.Contig4_All	0.3	3.4	11.3333	0.4	1.6	4
		CL4091.Contig1_All	0.2	2.1	10.5	0.2	1.1	5.5
	THI1	CL9070.Contig1_All	124.8	422	3.38141	66.8	384.5	5.75599
		CL9070.Contig2_All	49.4	174.9	3.54049	36.2	207.1	5.72099
		CL9070.Contig3_All	56	120.1	2.14464	38.3	172.2	4.49608
		CL9070.Contig4_All	23.9	58.8	2.46025	16.5	69.4	4.20606
	MLO1	Unigene25224_All	1	1.8	1.8	1.1	1.8	1.63636
GA pathway	EC:1.14.13.79-KAO	Unigene41554_All	4.2	2.7	0.642857	4.6	2.5	0.543478
	EC:1.14.11.15-GA3ox	Unigene32915_All	1.7	3.8	2.23529	1.5	3	2
	EC:1.14.11.13-GA2ox	CL20643.Contig1_All	0.4	1.3	3.25	0.5	2.2	4.4
		CL20643.Contig3_All	0.8	1.5	1.875	1	2.9	2.9
		Unigene510_All	0.9	2.8	3.11111	1.2	2.4	2
	GID1	Unigene10306_All	1.7775	2.77843	1.56311	1.7623	2.81137	1.59528
	DELLA	Unigene38958_All	1.1759	1.8917	1.60873	0.8143	1.31343	1.61296
	scarecrow-like protein 3	CL15965.Contig3_All	0.972933	2.23233	2.29444	0.854967	1.50387	1.75898
energy metabolism	HCT	Unigene47957_All	1.3556	1.9962	1.47256	1.29497	4.21343	3.2537
	FEI1	CL17044.Contig1_All	1.1	1.7	1.54545	1	2.6	2.6
	LRX5	CL14544.Contig1_All	2.9	7.2	2.5	4.1	11.5	2.8
		CL20761.Contig1_All	0.7	2.2	3.3	0.2	1.9	8.1
		CL5207.Contig2_All	2.9	7.2	2.5	4.1	11.5	2.8
	TBL34	CL3734.Contig13_All	0.7	1.1	1.57143	1.5	3	2
	EC:5.4.2.8-PMM	CL6762.Contig1_All	2.1729	16.385	2.46743	1.61233	11.5052	2.46743
		CL6762.Contig2_All	0.8203	3.93493	3.32607	0.390067	3.4979	3.32607
	ELIPs	Unigene40595_All	32.1785	47.3337	1.47097	25.9615	114.02	4.39189
		CL7413.Contig2_All	6.85997	10.6089	1.54649	6.07163	28.1778	4.64089
		CL10799.Contig2_All	12.4665	20.6459	1.65612	7.9039	80.6491	10.2037
		CL7413.Contig1_All	30.8574	52.9975	1.7175	30.7304	199.459	6.49062
		Unigene2475_All	40.8855	80.6519	1.97263	33.995	215.363	6.33516
		CL7413.Contig5_All	12.9848	27.2138	2.09582	6.85717	54.0647	7.8844
		Unigene40593_All	10.3784	23.3429	2.24917	11.8372	73.5409	6.21271
		Unigene40594_All	7.92663	20.6005	2.5989	6.1832	47.6962	7.71384
	SCL32	Unigene39241_All	0.2	1.8	9	0.6	1.1	1.83333
	AKRP	CL16114.Contig1_All	0.8	1.2	1.5	0.8	1.2	1.5
