# Supplementary material for: Comparative transcriptome analysis provides key insights into seedling development in switchgrass (Panicum virgatum L.)
Source: Biotechnol Biofuels. 2019 Aug 5;12:193. doi: 10.1186/s13068-019-1534-4 (PMC6683553; doi:10.1186/s13068-019-1534-4)
Supplement: Supplementary file 7 — Additional file 7: Table S4. The correlation of the GA content and plant heights. [file 13068_2019_1534_MOESM7_ESM.xlsx]

## Sheet: Sheet1
Additional file 7: Table S4. The correlation of the GA content and plant heights
		Plant height	GA content
Plant height	Pearson Correlation	1	.742*
	Sig.(2-tailed)		0.035
	N	8	8
GA content	Pearson Correlation	.742*	1
	Sig.(2-tailed)	0.035
	N	8	8
*. Correlation is significant at the 0.05 level (2-tailed).
