# Supplementary material for: Comparative transcriptome analysis provides key insights into seedling development in switchgrass (Panicum virgatum L.)
Source: Biotechnol Biofuels. 2019 Aug 5;12:193. doi: 10.1186/s13068-019-1534-4 (PMC6683553; doi:10.1186/s13068-019-1534-4)
Supplement: Supplementary file 9 — Additional file 9: Table S5. Examples of genes that were homologous to maize during leaf development in switchgrass seedlings. [file 13068_2019_1534_MOESM9_ESM.xlsx]

## Sheet: Sheet1
Additional file 9: Table S5. Examples of genes that were homologous to maize during leaf development in switchgrass seedlings
geneID	Maize putative orthologs	Arabidopsis putative orthologs	Description
CL525.Contig3_All	GRMZM2G034471	AT1G01190;AT2G46660;AT3G61880	Flavonoid 3'-monooxygenase
Unigene1009_All	GRMZM2G158839	AT1G05750	Pentatricopeptide repeat-containing protein
CL12000.Contig2_All	GRMZM2G110408	AT1G06430;AT2G30950;AT2G36730;AT5G15250	ATP-dependent zinc metalloprotease FTSH 2, chloroplastic
CL1131.Contig9_All	GRMZM2G144042	AT1G07570;AT2G28930	Serine/threonine-protein kinase
Unigene24866_All	GRMZM2G174975	AT1G09390	GDSL esterase/lipase
CL9898.Contig1_All	AC209208.3_FG002	AT4G00430	Aquaporin TIP4-2
CL13537.Contig22_All	GRMZM2G012923	AT1G20840;AT3G51490;AT4G35300	Hexose carrier protein HEX6
CL20643.Contig1_All	GRMZM2G025870	AT3G21420	Gibberellin 2-beta-dioxygenase 8
Unigene17805_All	GRMZM2G012923	AT1G20840;AT3G51490;AT4G35300	Sugar transport protein 1
CL1486.Contig1_All	GRMZM2G136016	AT2G47490	Mitochondrial phosphate carrier protein 1, mitochondrial
CL11952.Contig1_All	GRMZM2G067789	AT3G03090;AT5G17010	Probable polyol transporter 3
CL1008.Contig2_All	GRMZM2G054537	AT3G06790	DAG protein, chloroplastic
CL7253.Contig6_All	GRMZM2G347743	AT3G12203	Serine carboxypeptidase-like 2
CL11480.Contig1_All	GRMZM2G148796	AT3G15120	ATPase family AAA domain-containing protein
CL5358.Contig7_All	GRMZM2G099797	AT2G01760	Two-component response regulator-like PRR1
